# Supplementary material for: Strong Nucleating Effect of Si-Containing Tri-Block Oligomers on Poly(Ethylene Terephthalate)
Source: Molecules. 2025 Jul 23;30(15):3077. doi: 10.3390/molecules30153077 (PMC12348685; doi:10.3390/molecules30153077)
Supplement: Supplementary file 1 [file molecules-30-03077-s001.zip]

Archive with 1 entries (1 files):
- molecules-3753804-supplementary.pdf
